# Supplementary material for: Development of a Direct Non-Puncture Device for Measuring Portal Venous Pressure during Liver Transplantation—A Swine Model
Source: Biosensors (Basel). 2023 Nov 30;13(12):1007. doi: 10.3390/bios13121007 (PMC10742213; doi:10.3390/bios13121007)
Supplement: Supplementary file 1 [file biosensors-13-01007-s001.zip]

Archive with 1 entries (1 files):
- biosensors-2620103-supplementary.pdf
